# Supplementary material for: β-Caryophyllene Ameliorates 2,4-Dinitrochlorobenzene-Induced Atopic Dermatitis through the Downregulation of Mitogen-Activated Protein Kinase/EGR1/TSLP Signaling Axis
Source: Int J Mol Sci. 2022 Nov 28;23(23):14861. doi: 10.3390/ijms232314861 (PMC9740728; doi:10.3390/ijms232314861)
Supplement: Supplementary file 1 [file ijms-23-14861-s001.zip]

Archive with 1 entries (1 files):
- ijms-2039412-supplementary.pdf
